# Supplementary material for: Preclinical Evaluation of Human Donor-Derived Micronized Bone Marrow Stroma/Parenchyma Versus Bone Marrow Aspirate Concentrate in a Rat Model of Post-Traumatic Knee Osteoarthritis
Source: Cells. 2026 Jul 10;15(14):1249. doi: 10.3390/cells15141249 (PMC13407337; doi:10.3390/cells15141249)
Supplement: Supplementary file 1 [file cells-15-01249-s001.zip]

Archive with 1 entries (1 files):
- cells-4399340-supplementary.pptx
